# Supplementary material for: Psilocybin—Mediated Attenuation of Gamma Band Auditory Steady-State Responses (ASSR) Is Driven by the Intensity of Cognitive and Emotional Domains of Psychedelic Experience
Source: J Pers Med. 2022 Jun 19;12(6):1004. doi: 10.3390/jpm12061004 (PMC9225116; doi:10.3390/jpm12061004)
Supplement: Supplementary file 1 [file jpm-12-01004-s001.zip]

Archive with 1 entries (1 files):
- jpm-1771312-supplementary.pdf
